# Supplementary material for: Acinetobacter baumannii Global Clone-Specific Resistomes Explored in Clinical Isolates Recovered from Egypt
Source: Antibiotics (Basel). 2023 Jul 4;12(7):1149. doi: 10.3390/antibiotics12071149 (PMC10376554; doi:10.3390/antibiotics12071149)
Supplement: Supplementary file 1 [file antibiotics-12-01149-s001.zip]

Archive with 1 entries (1 files):
- antibiotics-2469038-supplementary.pdf
